# Supplementary material for: Three Distinct Annotation Platforms Differ in Detection of Antimicrobial Resistance Genes in Long-Read, Short-Read, and Hybrid Sequences Derived from Total Genomic DNA or from Purified Plasmid DNA
Source: Antibiotics (Basel). 2022 Oct 12;11(10):1400. doi: 10.3390/antibiotics11101400 (PMC9598756; doi:10.3390/antibiotics11101400)
Supplement: Supplementary file 1 [file antibiotics-11-01400-s001.zip]

Archive with 8 entries (8 files):
- Supp table S1_amended.pdf
- Supp table S2_amended.pdf
- Supp table S3_amended.xlsx
- Supp table S4_amended.xlsx
- Supp table S5_amended.pdf
- Supp table S6_amended.xlsx
- Supp table S7.xlsx
- Supp table S8.xlsx
