# Supplementary material for: Three Distinct Annotation Platforms Differ in Detection of Antimicrobial Resistance Genes in Long-Read, Short-Read, and Hybrid Sequences Derived from Total Genomic DNA or from Purified Plasmid DNA
Source: Antibiotics (Basel). 2022 Oct 12;11(10):1400. doi: 10.3390/antibiotics11101400 (PMC9598756; doi:10.3390/antibiotics11101400)
Supplement: Supplementary file 1 [file antibiotics-11-01400-s001.zip › Supp table S3_amended.xlsx]

## Sheet: assembly statistics
Table S3. Characteristics and quality assessement of four different sequencing assembly approaches by QUAST v5.0.2 (http://quast.sourceforge.net/quast).
Escherichia coli DU1040 (NR1, control)	Expected genome size: 5.4 Mb
	Nanopore-only	Nanopore-hybrid	Illumina-only	Illumina-hybrid
Number of contigs	2	2	96	5
Largest contig (bp)	4578735	4576133	269737	3754639
Total length (bp)	4673145	4670429	4581707	4670788
N50	4578735	4576133	125720	4576133
L50	1	1	12	1
GC (%)	50.86	50.84	50.78	50.83
# N's	0	0	19.64	6.34
Coverage	467x	467x	10x	10x
Enterobacter ludwigii LST1391B	Expected genome size: 4.7 Mb
	Nanopore-only	Nanopore-hybrid	Illumina-only	Illumina-hybrid
Number of contigs	3	3	52	28
Largest contig (bp)	4783974	4783573	1421576	4786109
Total length (bp)	4917964	4923080	4910129	4980392
N50	4783974	4783573	509468	4786109
L50	1	1	3	1
GC (%)	54.47	54.39	54.38	54.37
# N's	0	0	14.26	2.01
Coverage	175x	175x	28.3x	28.3x
Klebsiella pneumoniae LST1504-C2	Expected genome size: 5.7 Mb
	Nanopore-only	Nanopore-hybrid	Illumina-only	Illumina-hybrid
Number of contigs	6	6	389	246
Largest contig (bp)	5272921	5272516	274626	5292918
Total length (bp)	5917411	5916101	5840915	5383716
N50	5272921	5272516	81694	5292918
L50	1	1	21	1
GC (%)	56.8	56.73	56.64	56.14
# N's	0	0	22.26	1.25
Coverage	245x	245x	20x	20x
L50: smallest number of contigs whose length sum makes up half of genome size.
N50: sequence length of the shortest contig at 50% of the total genome length.
GC%: percentage of nitrogenous bases in a DNA or RNA molecule that are either guanine (G) or cytosine (C).
# N's: total number of uncalled bases (N's) in the assembly.
See methods and footnote of Table 1 for definitions of assembly pipelines.
