# Supplementary material for: Three Distinct Annotation Platforms Differ in Detection of Antimicrobial Resistance Genes in Long-Read, Short-Read, and Hybrid Sequences Derived from Total Genomic DNA or from Purified Plasmid DNA
Source: Antibiotics (Basel). 2022 Oct 12;11(10):1400. doi: 10.3390/antibiotics11101400 (PMC9598756; doi:10.3390/antibiotics11101400)
Supplement: Supplementary file 1 [file antibiotics-11-01400-s001.zip › Supp table S4_amended.xlsx]

## Sheet: Prokka annotation numbers
Table S4. Summary of whole genome and plasmid annotations performed by Prokka v.1.13.
Total genomic DNA
	GenBank median CDS count	Nanopore-only	Nanopore-hybrid	Illumina-only	Illumina-hybrid
Escherichia coli DU1040 (control)	4730	CDS: 9342	CDS: 5340	CDS: 4283	CDS: 4364
		rRNA: 22	rRNA: 22	rRNA: 21	rRNA: 22
		tmRNA: 1	tmRNA: 1	tmRNA: 1	tmRNA: 1
		tRNA: 81	tRNA: 87	tRNA: 93	tRNA: 86
Enterobacter ludwigii LST1391B	4602	CDS: 10202	CDS: 5220	CDS: 4754	CDS: 4787
		rRNA: 25	rRNA: 25	rRNA: 25	rRNA: 25
		tmRNA: 1	tmRNA: 1	tmRNA: 1	tmRNA: 1
		tRNA: 82	tRNA: 86	tRNA: 83	tRNA: 86
Klebsiella pneumoniae LST1504-C2	5342	CDS: 11548	CDS: 6649	CDS: 5712	CDS: 6226
		rRNA: 25	rRNA: 25	rRNA: 5	rRNA: 25
		tmRNA: 1	tmRNA: 1	tmRNA: 1	tmRNA: 1
		tRNA: 87	tRNA: 90	tRNA: 91	tRNA: 91
Plasmid DNA
	GenBank CDS count	Nanopore-only	Nanopore-hybrid	Illumina-only	Illumina-hybrid
		Number CDS (plasmid length)
Escherichia coli DU1040 (NR1 plasmid, control, Accession №: NC_009133.1)	114	167	122	108	109
Enterobacter ludwigii LST1391B		266 (133,397 bp)	180 (133,378 bp)	149 (130,070 bp)	149 (130,070 bp)
		8 (5,187 bp)	6 (5,152 bp)	6 (5,283 bp)	6 (5,152 bp)
Klebsiella pneumoniae LST1504-C2		577 (313,736 bp)	577 (313,014 bp)	NA	NA
		516 (265,010 bp)	516 (265,397 bp)	NA	NA
		82 (58,149 bp)	82 (58,214 bp)	NA	NA
		4 (3,380 bp)	3 (3,378 bp)	4 (3,003 bp)	8 (6,261 bp)
CDS: protein conding sequences
NA: not applicable. Several contigs of varying sizes corresponded to the plasmid.
See methods and footnote of Table 1 for definitions of assembly pipelines.
