# Supplementary material for: Three Distinct Annotation Platforms Differ in Detection of Antimicrobial Resistance Genes in Long-Read, Short-Read, and Hybrid Sequences Derived from Total Genomic DNA or from Purified Plasmid DNA
Source: Antibiotics (Basel). 2022 Oct 12;11(10):1400. doi: 10.3390/antibiotics11101400 (PMC9598756; doi:10.3390/antibiotics11101400)
Supplement: Supplementary file 1 [file antibiotics-11-01400-s001.zip › Supp table S6_amended.xlsx]

## Sheet: E. coli
Table S6. Escherichia coli. Complete list of antimicrobial resistance genes detected by three different databases using two different sequencing chemistries and four different assembly approaches.
Genes are listed according to their percent identity of matching region. Highest percent at the top.
Nanopore-only: MinION reads, without error correction by lllumina reads.
Plasmid (Flye/Canu): plasmid preperations sequenced by MinION Nanopore and assembled by either Flye or Canu.
Nanopore-polished: MinION Nanopore reads assembled with Flye, polished with Illumina reads.
Illumina-only: Illumina reads assembled with SPADES, without error correction with Nanopore reads.
Illumina-hybrid: assembly of Illumina reads and Nanopore reads with hybridSPADES, polished with Illumina reads.
Bold red: AMR genes identified in either total genomic DNA or plasmid DNA assemblies.
Nanopore-only Escherichia coli - DU1040 (NR1, control)														Nanopore-polished Escherichia coli - DU1040 (NR1, control)
CARD			RESFINDER			AMRFINDER								CARD			RESFINDER			AMRFINDER
Total genomic	Plasmid (Flye)	Plasmid (Canu)	Total genomic	Plasmid (Flye)	Plasmid (Canu)	Total genomic	Plasmid (Flye)	Plasmid (Canu)						Total genomic	Plasmid (Flye)	Plasmid (Canu)	Total genomic	Plasmid (Flye)	Plasmid (Canu)	Total genomic	Plasmid (Flye)	Plasmid (Canu)
bacA	sul1	not indetified	sul1	sul1	not indetified	blaEC	aadA1	mph(E)						msbA	sul1	not identified	sul1	sul1	not indetified	sul1	sul1	qacE
Klebsiella pneumoniae KpnE	tetR		catA1	catA1		catA1	qacEdelta1	qacE						mdtG	aadA1		aadA1	aadA1		aadA1	aadA1	aadA1
emrB			aadA1	aadA1		aadA1	sul1	aadA1						mdtH	tetR		tet(B)	tet(B)		tet(B)	catA1	aadA2
Escherichia coli acrA			tet(B)	tet(B)		qacEdelta1		aadA2						ugd			catA1	catA1		catA1	tet(B)	aph(3'')-Ib
ANT(3'')-IIa			mdf(A)					dfrA16						mdtA			mdf(A)			qacEdelta1	qacEdelta1	sul2
Escherichia coli gyrA conferring resistance to fluoroquinolones								qacE						baeR						blaEC
Escherichia coli EF-Tu mutants conferring resistance to Pulvomycin								aph(3'')-Ib						YojI
Escherichia coli marR mutant conferring antibiotic resistance								sul2						PmrF
Escherichia coli soxS with mutation conferring antibiotic resistance								aph(6)-Id						emrB
tetR														bacA
Escherichia coli 23S rRNA with mutation conferring resistance to erythromycin and telithromycin	.													AcrE
														AcrF
														mdtP
														mdtO
														mdtN
														Escherichia coli ampC beta-lactamase	.
														mdtM
														Escherichia coli ampH beta-lactamase	.
Illumina-only Escherichia coli - DU1040 (NR1, control)							Illumina-hybrid Escherichia coli - DU1040 (NR1, control)							Escherichia coli acrA
														catI
CARD		RESFINDER		AMRFINDER			CARD		RESFINDER		AMRFINDER			sulI
Total genomic	Plasmid	Total genomic	Plasmid	Total genomic	Plasmid		Total genomic	Plasmid	Total genomic	Plasmid	Total genomic	Plasmid		marA
msbA	sul1	tet(B)	tet(B)	catA1	sul1		ugd	sul1	sul1	sul1	sul1	sul1		Klebsiella pneumoniae KpnF
H-NS	catA1	catA1	catA1	aadA1	aadA1		mdtA	catA1	aadA1	aadA1	aadA1	aadA1		Klebsiella pneumoniae KpnE
mdtH	aadA	aadA1	aadA1	sul1	catA1		mdtB	aadA	tet(B)	tet(B)	tet(B)	tet(B)		mdtE
mdtG	tet(B)	sul1	sul1	tet(B)	tet(B)		mdtC	tet(B)	catA1	catA1	catA1	catA1		mdtF
Escherichia coli ampC1 beta-lactamase	tetR	mdf(A)		blaEC	qacEdelta1		baeS	tetR	mdf(A)		qacEdelta1	qacEdelta1		tet(B)
acrD				qacEdelta1			baeR				blaEC			aadA
PmrF							YojI							Escherichia coli gyrA conferring resistance to fluoroquinolones	.
emrY							PmrF							Escherichia coli EF-Tu mutants conferring resistance to Pulvomycin	.
emrK							emrY							Haemophilus influenzae PBP3 conferring resistance to beta-lactam antibiotics	.
evgA							emrK							Escherichia coli soxS with mutation conferring antibiotic resistance	.
evgS							evgA							Escherichia coli soxR with mutation conferring antibiotic resistance	.
emrR							evgS							Escherichia coli acrR with mutation conferring multidrug antibiotic resistance	.
emrA							Escherichia coli ampC1 beta-lactamase							tetR
emrB							acrD
eptA							emrR
mdtN							emrA
mdtO							emrB
mdtP							TolC
bacA							bacA
cpxA							AcrS
Escherichia coli acrA							AcrE
acrB							AcrF
mdtA							mdtE
mdtB							mdtF
mdtC							gadX
baeS							cpxA
baeR							mdtP
marA							mdtO
mdtM							mdtN
AcrS							eptA
AcrE							mdtM
AcrF							Escherichia coli ampH beta-lactamase	.
TolC							acrB
kdpE							Escherichia coli acrA
Escherichia coli ampH beta-lactamase	.						Escherichia coli emrE
ugd							kdpE
YojI							msbA
catAI							mdtG
sul1							mdtH
gadX							H-NS
mdtF							marA
mdtE							catAI
Escherichia coli emrE							sul1
Escherichia coli EF-Tu mutants conferring resistance to Pulvomycin							Escherichia coli soxS with mutation conferring antibiotic resistance	.
Escherichia coli soxR with mutation conferring antibiotic resistance							Escherichia coli acrR with mutation conferring multidrug antibiotic resistance
Escherichia coli marR mutant conferring antibiotic resistance							Escherichia coli marR mutant conferring antibiotic resistance
tetR							tetR
Escherichia coli gyrA conferring resistance to fluoroquinolones							Escherichia coli gyrA conferring resistance to fluoroquinolones
aadA							Escherichia coli EF-Tu mutants conferring resistance to Pulvomycin	.
CRP							aadA
tet(B)							CRP
Escherichia coli mdfA							tet(B)
Klebsiella pneumoniae KpnF							mdfA
Haemophilus influenzae PBP3 conferring resistance to beta-lactam antibiotics	.						Klebsiella pneumoniae KpnF
							Klebsiella pneumoniae KpnE
							Haemophilus influenzae PBP3 conferring resistance to beta-lactam antibiotics
