# Supplementary material for: Three Distinct Annotation Platforms Differ in Detection of Antimicrobial Resistance Genes in Long-Read, Short-Read, and Hybrid Sequences Derived from Total Genomic DNA or from Purified Plasmid DNA
Source: Antibiotics (Basel). 2022 Oct 12;11(10):1400. doi: 10.3390/antibiotics11101400 (PMC9598756; doi:10.3390/antibiotics11101400)
Supplement: Supplementary file 1 [file antibiotics-11-01400-s001.zip › Supp table S7.xlsx]

## Sheet: E. ludwigii
Table S7. Enterobacter ludwigii. Complete list of antimicrobial resistance genes detected by three different databases using two different sequencing chemistries and four different assembly approaches.
Genes are listed according to their percent of identity of matching region. Highest percent at the top.
Nanopore-only: MinION reads, without error correction by lllumina reads.
Plasmid (Flye/Canu): plasmid preperations sequenced by MinION and assembled by either Flye or Canu.
Nanopore-polished: MinION reads assembled with Flye, polished with Illumina reads.
Illumina-only: Illumina reads assembled with SPADES, without error correction with Nanopore reads.
Illumina-hybrid: assembly of Illumina reads and Nanopore reads with hybridSPADES, polished with Illumina reads.
Bold read: AMR genes identified in either total genomic DNA or plasmid DNA assemblies.
Nanopore-only (Enterobacter ludwigii - LST1391B)													Nanopore-polished (Enterobacter ludwigii - LST1391B)
CARD			RESFINDER			AMRFINDER							CARD			RESFINDER			AMRFINDER
Total genomic	Plasmid (FLYE)	Plasmid (CANU)	Total genomic	Plasmid (FLYE)	Plasmid (CANU)	Total genomic	Plasmid (FLYE)	Plasmid (CANU)					Total genomic	Plasmid (FLYE)	Plasmid (CANU)	Total genomic	Plasmid (FLYE)	Plasmid (CANU)	Total genomic	Plasmid (FLYE)	Plasmid (CANU)
ramA	not identified	ugd	fosA2	not identified	fosA2	fosA2	not identified	not identified					blaACT-12	not identified	H-NS	fosA2	not identified	fosA2	blaACT	not identified	fosA
K. pneumoniae KpnE		blaACT-12	blaACT-12		blaACT-12	blaACT-12							FosA2			blaACT-12		blaACT-12	fosA
E. coli EF-Tu mutants conferring resistance to Pulvomycin	.	acrB	.										Escherichia coli ampH beta-lactamase	.					oqxB
E. coli 23S rRNA with mutation conferring resistance to erythromycin and telithromycin	.	cpxA											adeF						oqxA
		H-NS											msbA
		cpxA											Klebsiella pneumoniae KpnE	.
		cpxA											Klebsiella pneumoniae KpnF	.
		acrB											marA
		acrB											H-NS
		AcrF											baeR
		acrB											emrR
													Klebsiella pneumoniae KpnH	.
													Haemophilus influenzae PBP3 conferring resistance to beta-lactam antibiotics	.
													Escherichia coli EF-Tu mutants conferring resistance to Pulvomycin	.
													Escherichia coli marR mutant conferring antibiotic resistance	.
													Escherichia coli 23S rRNA with mutation conferring resistance to erythromycin and telithromycin	.
Illumina - only (Enterobacter ludwigii - LST1391B)							Illumina-hybrid (Enterobacter ludwigii - LST1391B)
CARD		RESFINDER		AMRFINDER			CARD		RESFINDER		AMRFINDER
Total genomic	Plasmid	Total genomic	Plasmid	Total genomic	Plasmid		Total genomic	Plasmid	Total genomic	Plasmid	Total genomic	Plasmid
H-NS	rsmA	fosA2	fosA2	fosA	fosA		FosA	baeR	fosA2	fosA2	blaACT	fosA
marA	ACT-12	blaACT-12	blaACT-12	blaACT	blaACT		blaACT-12	Escherichia coli ampH beta-lactamase	blaACT-12	blaACT-12	fosA	blaACT
Klebsiella pneumoniae KpnF	fosA2			oqxB	oqxB		CRP	marA			oqxB	oqxB
Klebsiella pneumoniae KpnE	H-NS			oqxA	oqxA		E. coli EF-Tu mutants conferring resistance to Pulvomycin	adeF			oqxA	oqxA
msbA	marA						baeR	oqxA
adeF	CRP						H-NS	Klebsiella pneumoniae KpnF
baeR	baeR						msbA	Klebsiella pneumoniae KpnE
adeF	Klebsiella pneumoniae KpnE	.					emrR	H-NS
oqxA	Klebsiella pneumoniae KpnF						E. coli UhpT with mutation conferring resistance to fosfomycin	CRP
Escherichia coli ampH beta-lactamase	Klebsiella pneumoniae KpnH						marA	rsmA
FosA2	adeF						K. pneumoniae KpnH	Klebsiella pneumoniae KpnH	.
blaACT-12	emrR						oqxA	emrR
Klebsiella pneumoniae KpnH	Escherichia coli EF-Tu mutants conferring resistance to Pulvomycin	.					E. coli marR mutant conferring antibiotic resistance	ACT-12
emrR	Escherichia coli marR mutant conferring antibiotic resistance	.					K. pneumoniae KpnF	FosA2
CRP							E. coli ampH beta-lactamase	Haemophilus influenzae PBP3 conferring resistance to beta-lactam antibiotics
Escherichia coli UhpT with mutation conferring resistance to fosfomycin							K. pneumoniae KpnE	Escherichia coli EF-Tu mutants conferring resistance to Pulvomycin
Haemophilus influenzae PBP3 conferring resistance to beta-lactam antibiotics	.						adeF	Escherichia coli EF-Tu mutants conferring resistance to Pulvomycin
Escherichia coli EF-Tu mutants conferring resistance to Pulvomycin							H. influenzae PBP3 conferring resistance to beta-lactam antibiotics	Escherichia coli marR mutant conferring antibiotic resistance	.
Escherichia coli marR mutant conferring antibiotic resistance	.
