# Supplementary material for: Three Distinct Annotation Platforms Differ in Detection of Antimicrobial Resistance Genes in Long-Read, Short-Read, and Hybrid Sequences Derived from Total Genomic DNA or from Purified Plasmid DNA
Source: Antibiotics (Basel). 2022 Oct 12;11(10):1400. doi: 10.3390/antibiotics11101400 (PMC9598756; doi:10.3390/antibiotics11101400)
Supplement: Supplementary file 1 [file antibiotics-11-01400-s001.zip › Supp table S8.xlsx]

## Sheet: K. pneumoniae
Table S8. Klebsiella pneumoniae. Complete list of antimicrobial resistance genes detected by three different databases using two different sequencing chemistries and four different assembly approaches.
Genes are listed according to their percent of identity of matching region. Highest percent at the top.
Nanopore-only: MinION Nanopore reads, without error correction by lllumina reads.
Plasmid (Flye/Canu): plasmid preperations sequenced by Nanopore or Illumina and assembled by either Flye or Canu.
Nanopore-polished: MinION Nanopore reads assembled with Flye, polished with Illumina reads.
Illumina-only: Illumina reads assembled with SPADES, without error correction with Nanopore reads.
Illumina-hybrid: assembly of Illumina reads and Nanopore reads with hybridSPADES, polished with Illumina reads.
Nanopore-only K. pneumoniae - LST1504-C2										Nanopore-polished K. pneumoniae - LST1504-C2
CARD			RESFINDER			AMRFINDER				CARD			RESFINDER			AMRFINDER
Total genomic	Plasmid (FLYE)	Plasmid (CANU)	Total genomic	Plasmid (FLYE)	Plasmid (CANU)	Total genomic	Plasmid (FLYE)	Plasmid (CANU)		Total genomic	Plasmid (FLYE)	Plasmid (CANU)	Total genomic	Plasmid (FLYE)	Plasmid (CANU)	Total genomic	Plasmid (FLYE)	Plasmid (CANU)
Escherichia coli EF-Tu mutants conferring resistance to Pulvomycin	not identified	not identified	blaSHV-40	not identified	not identified	blaSHV	not identified	not identified		Klebsiella pneumoniae KpnF	not identified	not identified	blaSHV-40	not identified	not identified	blaSHV	not identified	not identified
FosA5			fosA			fosA				Klebsiella pneumoniae KpnG			fosA			fosA
Klebsiella pneumoniae KpnF										Klebsiella pneumoniae KpnE
Escherichia coli 23S rRNA with mutation conferring resistance to erythromycin and telithromycin										FosA5
Klebsiella pneumoniae KpnE										Escherichia coli EF-Tu mutants conferring resistance to Pulvomycin	.
										Escherichia coli 23S rRNA with mutation to erythromycin and telithromycin	.
										Escherichia coli UhpT with mutation conferring resistance to fosfomycin	.
										Klebsiella pneumoniae OmpK37	.
										H-NS
										Klebsiella pneumoniae KpnH	.
										msbA
										marA
										emrR
										baeR
										Escherichia coli ampH beta-lactamase	.
										Escherichia coli marR mutant conferring antibiotic resistance	.
Illumina-only K. pneumoniae - LST1504-C2							Illumina-hybrid K. pneumoniae - LST1504-C2
CARD		RESFINDER		AMRFINDER			CARD		RESFINDER		AMRFINDER
Total genomic	Plasmid	Total genomic	Plasmid	Total genomic	Plasmid		Total genomic	Plasmid	Total genomic	Plasmid	Total genomic	Plasmid
LptD	not identified	fosA	not identified	fosA	not identified		Klebsiella pneumoniae KpnF	not identified	fosA	not identified	fosA	not identified
Klebsiella pneumoniae KpnF		blaSHV-40		aadA1			blaSHV-40		blaSHV-40		aadA1
blaSHV-40				blaSHV			LptD				blaSHV
H-NS				qacE			Escherichia coli AcrAB-TolC with AcrR mutation conferring resistance to ciprofloxacin, tetracycline, and ceftazidime	.			qacE
OmpA							Escherichia coli soxR with mutation conferring antibiotic resistance	.
msbA							OmpA
Klebsiella pneumoniae OmpK37							Klebsiella pneumoniae KpnG
CRP							eptB
adeF							ArnT
rsmA							CRP
qacG							fosA5
fosA5							Escherichia coli EF-Tu mutants conferring resistance to Pulvomycin	.
ArnT							Escherichia coli UhpT with mutation conferring resistance to fosfomycin	.
Escherichia coli ampH beta-lactamase							Klebsiella pneumoniae OmpK37	.
baeR							H-NS
Klebsiella pneumoniae KpnE							Klebsiella pneumoniae KpnH
emrR							msbA
Klebsiella pneumoniae KpnG							marA
eptB							emrR
marA							baeR
Haemophilus influenzae PBP3 conferring resistance to beta-lactam antibiotics							E. coli ampH beta-lactamase
Escherichia coli UhpT with mutation conferring resistance to fosfomycin							rsmA	.
Escherichia coli EF-Tu mutants conferring resistance to Pulvomycin							Escherichia coli AcrAB-TolC with MarR mutations conferring resistance to ciprofloxacin and tetracycline	.
Escherichia coli AcrAB-TolC with MarR mutations conferring resistance to ciprofloxacin and tetracycline	.
Escherichia coli soxR with mutation conferring antibiotic resistance	.
